# Supplementary material for: Edible wild plants, chicory and purslane, alleviated diabetic testicular dysfunction, and insulin resistance via suppression 8OHdg and oxidative stress in rats
Source: PLoS One. 2024 Apr 11;19(4):e0301454. doi: 10.1371/journal.pone.0301454 (PMC11008903; doi:10.1371/journal.pone.0301454)
Supplement: S1 File — (XLSX) [file pone.0301454.s001.xlsx]

## Sheet: results
		C	Ch	Pu	STZ	STZ+Ch	STZ+Pu				control	chicory	purslane	stz	stz+ch	stz+p					control	chicory	purslane	stz	stz+ch	stz+p					control	chicory	purslane	stz	stz+ch	stz+p
	FBG	98	103	90	503	203	131			Alp	264	271	264	360	316	275				MDA	870	793	826	1124	943	987				AO	28.6	35.4	28.63	40.3	38.7	37.1
		91	97	94	430	140	127				270	259	261	461	285	311					863	796.3	811	1231	967	965					27.93	28.7	26.11	42.7	38.6	35.1
		101	97	103	590	130	126				261	263	257	324	279	281					884	841	789	1203	981	894					28.2	32	27.3	41.5	38.4	36.1
		97	90	97	520	136	107				272	262	270	380	290	289					871	789	808	1240	960	945					27.5	27.3	28.1	41.5	37.9	37.4
		98	91	89	460	120	111				265	250	260	450	280	286					869	793	788	1200	944	940					28.4	31.2	26.8	42.6	39.1	36.1
		99	97	94	506	115	141				277	270	250	395	294	270					877	810	805	1190	959	946					29.1	28	27.4	41.9	36.4	35.6
	mean	97.3333	95.8333	94.5	501.5	140.667	123.833				268.167	262.5	260.333	395	290.667	285.333					872.333	803.717	804.5	1198	959	946.167					28.2883	30.4333	27.39	41.75	38.1833	36.2333
	%c		-1.5411	-2.91096	415.24	44.5205	27.226			%c		-2.11311	-2.92107	47.2965	8.3903	6.40149				%c		-7.86588	-7.77608	37.3328	9.93504	8.46389				%c		7.58263	-3.17563	47.5873	34.9791	28.0858
	%stz	-80.5916	-80.8907	-81.1565		-71.9508	-75.3074			%stz	-32.1097	-33.5443	-34.0928		-26.4135	-27.7637				%stz	-27.1842	-32.9118	-32.8464		-19.9499	-21.0211				%stz	-32.2435	-27.1058	-34.3952		-8.54291	-13.2136
		control	chicory	purslane	stz	stz+ch	stz+p														control	chicory	purslane	stz	stz+ch	stz+p					control	chicory	purslane	stz	stz+ch	stz+p
	insulin	2.4	2.3	2.7	8.8	4.8	3.2													SOD	180.7	193	176.6	134	146	154.3				XO	0.884	0.861	0.874	2.34	1.63	1.94
		1.9	2.5	2.1	9.3	3.7	3.6														176	173	187.1	111.9	153.7	165.9					0.876	0.893	0.851	2.61	1.95	2.1
		2.7	2.6	2.3	7.4	3.1	4.3														172.8	179.3	191	127	161.3	171.1					0.88	0.87	0.86	2.4	1.6	2.01
		2.3	2.3	2.3	8.7	3.8	3.7														178	174	185	112	154	164					0.89	0.78	0.87	3.1	1.2	1.88
		1.9	2.5	2.1	9.2	3.5	3.4														180	180	193	121	159	171					0.91	0.93	0.94	2.9	1.5	1.78
		2.2	2.4	2.3	8.8	3.6	3.6														178	192	187	125	157	166					0.89	0.86	0.74	2.6	1.9	2.3
	mean	2.23333	2.43333	2.3	8.7	3.75	3.63333														177.583	181.883	186.617	121.817	155.167	165.383					0.888333	0.865667	0.855833	2.65833	1.63	2.00167
	%c		8.95522	2.98507	289.552	67.9104	62.6866													%c		2.4214	5.08681	-31.4031	-12.6232	-6.87001				%c		-2.55159	-3.65854	199.25	83.4897	125.328
	%stz	-74.3295	-72.0307	-73.5632		-56.8966	-58.2375													%stz	45.7792	49.3091	53.1947		27.3772	35.7641				%stz	-66.5831	-67.4357	-67.8056		-38.6834	-24.7022
		control	chicory	purslane	stz	stz+ch	stz+p														control	chicory	purslane	stz	stz+ch	stz+p					control	chicory	purslane	stz	stz+ch	stz+p
	T.lipid (s)	235	220	310	810	430	521													GSH	4.13	3.87	4.11	1.33	2.76	3.76				FSH	6.9	4.8	4.63	11.1	9.12	9.37
		294	284	291	763	425	416														3.72	3.94	3.89	1.61	2.6	2.18					4.7	5.3	4.7	9.3	9.1	9.11
		301	306	215	830	530	420														3.92	4.2	3.69	1.17	3.1	3.11					4.9	5.9	5.9	9.9	9.83	9.46
		280	270	272	830	460	452														3.9	4.1	3.95	1.37	2.82	3.2					5.5	5.5	5.1	11.1	9.01	9.3
		290	287	280	810	458	417														4.14	4.2	4.11	1.34	2.83	3.5					5.2	4.8	4.7	10.2	9.2	9.11
		303	273	273	808	501	430														3.91	3.99	3.9	1.18	3.1	3.15					4.9	5.4	5.1	10.3	9.4	9.1
	mean	283.833	273.333	273.5	808.5	467.333	442.667														3.95333	4.05	3.94167	1.33333	2.86833	3.15					5.35	5.28333	5.02167	10.3167	9.27667	9.24167
	%c		-3.69935	-3.64063	184.85	64.6506	55.9601													%c		2.44519	-0.29511	-66.2732	-27.4452	-20.3204				%c		-1.24611	-6.13707	92.8349	73.3956	72.7414
	%stz	-64.8938	-66.1925	-66.1719		-42.1975	-45.2484													%stz	196.5	203.75	195.625		115.125	136.25				%stz	-48.1422	-48.7884	-51.3247		-10.0808	-10.42
		control	chicory	purslane	stz	stz+ch	stz+p				control	chicory	purslane	stz	stz+ch	stz+p					control	chicory	purslane	stz	stz+ch	stz+p					control	chicory	purslane	stz	stz+ch	stz+p
	testosteron	4.2	8.9	7.8	0.37	4.3	4.4			TAC	240	249.3	240.7	130	230	207				CAT	191	186.3	213	113.7	149.3	143.7				LH	4.3	6.1	4.63	10.6	9.6	9.7
		12.3	14	11.9	0.49	4.9	4.1				238	231	263	125	219	213					185	195	187	107	137	134					7.1	4.23	4.11	9.7	9.7	9.6
		7.6	6.2	6.3	0.17	4.6	4.1				253	238.7	251.2	114	201	224					187.9	201	191	119.3	142.7	149.3					5.3	4.9	5.3	10.3	9.8	9.11
		8.9	9.7	8.7	0.3	3.1	3				244	245	252	123	217	215					188	201	197	113	143	143					5.6	5.01	4.1	10.2	9.6	9.3
		9.2	10.6	10.2	0.41	3.9	4.6				229	241	261	115	228	225					190	199	211	107	144	143					5.67	4.9	4.7	10.7	9.5	9.3
		8.4	11.2	9.3	0.12	4.6	3.5				233	250	255	122	234	218					185	195	199.8	112	143	143					5.7	5.1	4.6	10.3	9.7	9.2
	mean	8.43333	10.1	9.03333	0.31	4.23333	3.95				239.5	242.5	253.817	121.5	221.5	217					187.817	196.217	199.8	112	143.167	142.667					5.61167	5.04	4.57333	10.3	9.65	9.36833
	%c		19.7628	7.11462	-96.3241	-49.8024	-53.1621			%c		1.25261	5.97773	-49.2693	-7.51566	-9.39457				%c		4.47245	6.38034	-40.3674	-23.7732	-24.0394				%c		-10.1871	-18.5031	83.5462	71.9632	66.9439
	%stz	2620.43	3158.06	2813.98		1265.59	1174.19			%stz	97.1193	99.5885	108.903		82.3045	78.6008				%stz	67.6935	75.1935	78.3929		27.8274	27.381				%stz	-45.5178	-51.068	-55.5987		-6.31068	-9.04531
		control	chicory	purslane	stz	stz+ch	stz+p				control	chicory	purslane	stz	stz+ch	stz+p					control	chicory	purslane	stz	stz+ch	stz+p					control	chicory	purslane	stz	stz+ch	stz+p
	IL6	0.813	0.865	0.716	2.11	1.3	1.46			CRP	23.71	21.34	23.76	133.6	111.7	91.5				TNF	10.3	9.53	9.76	34.76	20.7	20.9				s. tri	70	63	80	161	123	129
		0.716	0.703	0.813	2.63	1.17	0.99				20.94	23.6	20.1	129.7	98.3	112.7					9.7	10.1	9.11	32.11	21.34	18.76					73	71	61	174	124	121
		0.72	0.72	0.76	2.5	1.2	0.93				22.1	22.4	21.2	131.7	105	102.1					11	9.8	8.3	33.2	21.1	19.6					81	79	73	171	131	117
		0.73	0.74	0.68	2.3	1.3	1.2				23.1	21.7	21.7	129.3	102.3	100.2					9.6	9.65	7.9	34.2	20.1	17.3					74.6	71	71.4	168.8	126	122
		0.69	0.65	0.62	3.5	1.5	1.1				22.1	22.4	22.01	140.3	112	101.2					9.65	8.87	10.3	35.2	19.3	21.3					73.9	70.4	70.9	172.1	125.3	121.4
		0.81	0.66	0.63	3.6	1.1	0.94				21.5	20.7	23.1	152.3	97.2	91.7					10.4	9.4	9.8	34.7	22.1	19.1					74.8	71.6	71.1	177.2	124.2	119
	mean	0.7465	0.723	0.703167	2.77333	1.26167	1.10333			mean	22.2417	22.0233	21.9783	136.15	104.417	99.9					10.1083	9.55833	9.195	34.0283	20.7733	19.4933					74.55	71	71.2333	170.683	125.583	121.567
	%c		-3.14802	-5.80487	271.511	69.0109	47.8008			%c		-0.981641	-1.18396	512.139	369.464	349.157				%c		-5.44106	-9.03545	236.636	105.507	92.8442				%c		-4.7619	-4.44892	128.951	68.4552	63.0673
	%stz	-73.0829	-73.9303	-74.6454		-54.5072	-60.2163			%stz	-83.6639	-83.8242	-83.8573		-23.3076	-26.625				%stz	-70.2944	-71.9107	-72.9784		-38.9528	-42.7144				%stz	-56.3226	-58.4025	-58.2658		-26.4232	-28.7765
		control	chicory	purslane	stz	stz+ch	stz+p				control	chicory	purslane	stz	stz+ch	stz+p					control	chicory	purslane	stz	stz+ch	stz+p					control	chicory	purslane	stz	stz+ch	stz+p
	S. HDL	37	43	47	28	31	38			fructosamin	120	127	123	170.5	146	132				acid ph.	1.84	1.63	1.37	3.49	2.17	2.76				S. total protein	7.2	7.2	7.42	5.3	7.1	7.3
		41	31	33	17	42	31				131	112	118	150	131	141					1.3	1.92	1.76	3.5	2.93	2.13					6.9	7.14	7.91	5.42	6.96	6.92
		42	44	41	23	29	26				128	127	117	153.9	136	129					1.71	1.24	1.53	3.11	2.16	2.84					6.1	7.9	7.16	6.1	6.73	6.97
		40	43	42	22	34	31				126	122	119	158	137	134					1.6	1.5	1.55	3.32	2.4	2.5					6.7	7.4	7.5	5.6	7.1	7.1
		39	42	41	21	35	32				124	128	114	162	128	138					1.4	1.44	1.32	3.42	2.12	2.3					6.5	7.32	7.9	4.9	6.9	7.43
		42	41	39	19	36	30				130	117	120	155	141	133					1.33	1.2	1.26	3.6	2.3	2.1					6.45	7.8	7.34	5.4	6.8	6.98
	mean	40.1667	40.6667	40.5	21.6667	34.5	31.3333			mean	126.5	122.167	118.5	158.233	136.5	134.5					1.53	1.48833	1.465	3.40667	2.34667	2.43833					6.64167	7.46	7.53833	5.45333	6.93167	7.11667
	%c		1.24481	0.829876	-46.0581	-14.1079	-21.9917			%c		-3.42556	-6.32411	25.0856	7.90514	6.32411				%c		-2.72331	-4.24837	122.658	53.3769	59.3682				%c		12.3212	13.5006	-17.8921	4.36637	7.15182
	%stz	85.3846	87.6923	86.9231		59.2308	44.6154			%stz	-20.0548	-22.7933	-25.1106		-13.735	-14.9989				%stz	-55.0881	-56.3112	-56.9961		-31.1155	-28.4247				%stz	21.791	36.7971	38.2335		27.1088	30.5012
		control	chicory	purslane	stz	stz+ch	stz+p				control	chicory	purslane	stz	stz+ch	stz+p					control	chicory	purslane	stz	stz+ch	stz+p					control	chicory	purslane	stz	stz+ch	stz+p
	Tes, TL	356	314	351	892	441	436			Tes, TC	91	83	91	206	113	124				s.chol	81	84	101	153	111	125				Tes, TP	6.76	7.1	7.46	4.74	6.13	6.17
		309	346	316	735	452	449				84	77	84	211	126	111					92	94	77	201	123	113					6.93	7.34	7.32	5.32	5.9	6.8
		321	317	301	861	435	311				81	93	75	235	117	121					83	86	81	184	117	101					7.91	6.92	6.18	6.11	6.14	6.3
		328	325	322	829	442	388				85	84	83	218	118	120					85	84	86	179	117	113					7.2	7.2	6.9	5.3	6.05	6.4
		330	320	318	811	461	391				90	79	81	237	113	109					81	88	78	182	116	98					7.3	7.3	7.3	5.1	6.1	6.5
		327	341	320	852	410	404				80	89	79	210	120	118					78	79	83	198	112	110					7.5	7.3	7.3	4.8	6.2	6.43
	mean	328.5	327.167	321.333	830	440.167	396.5			mean	85.1667	84.1667	82.1667	219.5	117.833	117.167					83.3333	85.8333	84.3333	182.833	116	110					7.26667	7.19333	7.07667	5.22833	6.08667	6.43333
	%c		-0.405885	-2.18163	152.664	33.9929	20.7002			%c		-1.17417	-3.5225	157.73	38.3562	37.5734				%c		3	1.2	119.4	39.2	32				%c		-1.00917	-2.61468	-28.0505	-16.2385	-11.4679
	%stz	-60.4217	-60.5823	-61.2851		-46.9679	-52.2289			%stz	-61.1997	-61.6553	-62.5664		-46.3174	-46.6211				%stz	-54.4211	-53.0538	-53.8742		-36.5542	-39.8359				%stz	38.9863	37.5837	35.3522		16.417	23.0475
		control	chicory	purslane	stz	stz+ch	stz+p				control	chicory	purslane	stz	stz+ch	stz+p					control	chicory	purslane	stz	stz+ch	stz+p					control	chicory	purslane	stz	stz+ch	stz+p
	8-OHDG	0.517	0.43	0.411	7.6	0.91	1.34			HOMA-IR	0.58	0.58	0.6	10.9	2.4	1				S. LDL	30	28.5	38	93	55.4	61.2				Testis. AKT	0.99	0.989	0.961	23.67	3.31	6.42
		0.496	0.47	0.513	6.4	1.7	1.6				0.42	0.59	0.48	9.8	1.3	1.1					36.4	48	31.8	149	56.8	57.8					1.3	1.34	1.76	30.7	5.71	4.31
		0.51	0.46	0.456	7.1	1.4	1.7				0.67	0.62	0.58	10.7	0.99	1.3					25	26.2	25.4	126	63.8	60.4					1.4	1.4	1.4	25.6	5.3	5.5
		0.498	0.48	0.489	6.3	1	1.5				0.55	0.51	0.55	11.1	1.3	0.97					30.1	26.1	29.7	131.8	57.6	57.6					1.3	1.2	1.2	27.8	4.9	5.2
		0.509	0.45	0.498	7	1.3	1.4				0.45	0.56	0.46	10.4	1	1.1					27.2	30.2	31.9	126.5	55.9	51.8					1.1	0.98	1.5	23.9	4.1	4.7
		0.523	0.46	0.521	6.6	1.2	1.61				0.61	0.57	0.53	10.9	1.1	1.2					21.1	23.9	29.8	143.2	51.2	56.2					1.3	1.4	1.24	24.1	3.9	5.1
	mean	0.508833	0.458333	0.481333	6.83333	1.25167	1.525														28.3	30.4833	31.1	128.25	56.7833	57.5					1.23167	1.21817	1.3435	25.9617	4.53667	5.205
	%c		-9.92466	-5.40452	1242.94	145.988	199.705			mean	0.546667	0.571667	0.533333	10.6333	1.34833	1.11167				%c		7.71496	9.89399	353.18	100.648	103.18				%c		-1.09608	9.07984	2007.85	268.336	322.598
	%stz	-92.5537	-93.2927	-92.9561		-81.6829	-77.6829			%c		4.57317	-2.43902	1845.12	146.646	103.354				%stz	-77.9337	-76.2313	-75.7505		-55.7245	-55.1657				%stz	-95.2558	-95.3078	-94.8251		-82.5255	-79.9512
										%stz	-94.8589	-94.6238	-94.9843		-87.3197	-89.5455
		control	chicory	purslane	stz	stz+ch	stz+p			control	chicory	purslane	stz	stz+ch	stz+p
	vimentin	16	20	15	2	4	9		caspase	1.9	0.118	0.428	12.455	8.1	0.167
		14	12	15	1	6	7			0.446	6	0.002	12.938	2.75	3.151
		8	11	10	0.6	8	4			0.746	4.775	7.938	21.822	1.364	8.089
		10	8	14	3	6	7			5.4	0.406	6.205	15.719	16.1	1.45
		11	16	16	2	11	8			0.233	5.327	1.95	17.477	4.8	14.2
		16	15	9	4	10	9			8.5	3.4	2.3	16	4.9	6.5
		12.5	13.6667	13.1667	2.1	7.5	7.33333			2.87083	3.33767	3.13717	16.0685	6.33567	5.59283
	%c		9.33333	5.33333	-83.2	-40	-41.3333		%c		16.2612	9.27721	459.716	120.691	94.8157
	%stz	495.238	550.794	526.984		257.143	249.206		%stz	-82.1338	-79.2285	-80.4763		-60.5709	-65.1938

## Sheet: semen
	control	chicory	purslane	stz	stz+ch	stz+p
count	18.8	19.4	17.8	0.6	13.6	9.9
	13.2	18.3	16.5	0.2	12.8	16.7
	15.4	16.9	16.4	5.3	14.6	13.7
	14.6	20.2	17.3	3.8	18.2	12
	15	19.4	14.6	5.1	11.9	11.8
	14.9	18.8	15.8	4.6	12.3	10.9
mean	15.3167	18.8333	16.4	3.26667	13.9	12.5
%c		22.9597	7.07291	-78.6725	-9.24918	-18.3896
%stz	368.878	476.531	402.041		325.51	282.653
	control	chicory	purslane	stz	stz+ch	stz+p
motility	64	39	64	0	25	25
	59	69	60	0	29	19
	72	68	65	10	22	24
	58	70	61	7	23	31
	60	65	61	8	29	24
	59	68	65	9	31	19
mean	62	63.1667	62.6667	5.66667	26.5	23.6667
%c		1.88172	1.07527	-90.8602	-57.2581	-61.828
%stz	994.118	1014.71	1005.88		367.647	317.647
	control	chicory	purslane	stz	stz+ch	stz+p
vitality	70	61	50	0	40	20
	55	57	72	0	19	18
	63	75	70	22	43	37
	72	71	69	28	28	29
	70	75	69	13	29	25
	69	73	72	16	30	28
mean	66.5	68.6667	67	13.1667	31.5	26.1667
%c		3.25815	0.75188	-80.2005	-52.6316	-60.6516
%stz	405.063	421.519	408.861		139.241	98.7342
	control	chicory	purslane	stz	stz+ch	stz+p
morphology	63	45	51	0	23	22
	56	52	68	0	28	27
	71	61	47	29	30	31
	37	70	50	16	34	20
	54	63	56	12	29	21
	51	59	64	13	30	25
mean	55.3333	58.3333	56	11.6667	29	24.3333
%c		5.42169	1.20482	-78.9157	-47.5904	-56.0241
%stz	374.286	400	380		148.571	108.571

## Sheet: body weight
	control	chicory	purslane	stz	stz+ch	stz+p			control	chicory	purslane	stz	stz+ch	stz+p
initial	123	125	127	122	116	123		final	161	177	175	98	140	139
	116	117	118	120	113	124			165	178	176	89	153	135
	121	118	124	127	112	125			172	191	164	89	144	140
	124	115	125	120	126	123			163	174	178	100	143	133
	123	125	123	119	128	119			167	187	183	116	140	137
	119	124	119	125	127	114			162	180	170	110	153	130
	121	120.667	122.667	122.167	120.333	121.333			165	181.167	174.333	100.333	145.5	135.667
%c		-0.275482	1.37741	0.964187	-0.550964	0.275482		%c		9.79798	5.65657	-39.1919	-11.8182	-17.7778
%stz	-0.95498	-1.22783	0.409277		-1.50068	-0.682128		%stz	64.4518	80.5648	73.7542		45.0166	35.2159
	control	chicory	purslane	stz	stz+ch	stz+p			control	chicory	purslane	stz	stz+ch	stz+p
wg	38	52	48	-24	24	16		testis wt	0.95	0.99	1.3	0.36	0.75	0.63
	49	61	58	-31	40	11			1	0.91	1.5	0.4	0.68	0.55
	51	73	40	-38	32	15			1.1	0.98	1.2	0.35	1	0.88
	39	59	53	-20	17	10			0.71	1.4	0.71	0.42	0.62	0.84
	44	62	60	-3	12	18			1.1	1.1	0.94	0.41	0.65	0.65
	43	56	51	-15	26	16			0.74	1.3	0.82	0.41	0.89	0.71
	44	60.5	51.6667	-21.8333	25.1667	14.3333			0.933333	1.11333	1.07833	0.391667	0.765	0.71
%c		37.5	17.4242	-149.621	-42.803	-67.4242		%c		19.2857	15.5357	-58.0357	-18.0357	-23.9286
%stz	-301.527	-377.099	-336.641		-215.267	-165.649		%stz	138.298	184.255	175.319		95.3191	81.2766
